# Supplementary material for: Improved Preventive Effects of Combined Bioactive Compounds Present in Different Blueberry Varieties as Compared to Single Phytochemicals
Source: Nutrients. 2018 Dec 29;11(1):61. doi: 10.3390/nu11010061 (PMC6356906; doi:10.3390/nu11010061)
Supplement: Supplementary file 1 [file nutrients-11-00061-s001.zip]

Archive with 5 entries (5 files):
- File S1.xlsx
- Supplementary data Table 1.docx
- Supplementary data Table 2.docx
- Supplementary Figure 1.tif
- Supplementary Figure 2.tif
