# Supplementary material for: Improved Preventive Effects of Combined Bioactive Compounds Present in Different Blueberry Varieties as Compared to Single Phytochemicals
Source: Nutrients. 2018 Dec 29;11(1):61. doi: 10.3390/nu11010061 (PMC6356906; doi:10.3390/nu11010061)
Supplement: Supplementary file 1 [file nutrients-11-00061-s001.zip › File S1.xlsx]

## Sheet: Cytotoxicity data
Supplementaray data file 1. Cytotoxicity results (percentage viable cells) of incubations with different concentration of extracts of blueberry-apple juice (BBAJ), Bluecrop, Draper, Elliot, or Aurora; and of incubations with different concentration of vitamin C, quercetin, peonidin, or cyanidin
Cytotoxicity of the blueberry extractsa and the single compounds was measured using the trypan blue exclusion assay. Fifteen µl cell suspension was mixed with 15 µl 0.4% trypan blue solution (Life Technologies, Leusden, The Netherlands) and incubated for 1 min at 37 °C. The mixture was transferred to a Bürker counting chamber (Sigma Aldrich, Zwijndrecht, The Netherlands). The number of viable col…
	Average				SD
mg/ml	0	1.8	3.5	7	0	1.8	3.5	7
BBAJ	100	100	99	99	0	0	1	0
Bluecrop	100	100	98	98	0	0	0	1
Draper	100	100	99	99	0	0	1	1
Elliot	100	100	97	99	0	0	2	0
Aurora	100	100	98	98	0	0	0	0
	Average				SD
µM	0	25	50	100	0	25	50	100
Vitamin C	100	100	100	99	0	0	0	1
Quercetin	100	99	100	98	0	1	0	1
Peonidine	100	100	98	99	0	0	1	1
Cyanidine	100	100	97	99	0	0	1	1

## Sheet: RT-PCR genes extracts
Supplementaray data file 1. RT-PCR results of incubations with maximal concentration of extracts of blueberry-apple juice (BBAJ), Bluecrop, Draper, Elliot, or Aurora
Caco-2 cells were treated with each extract at maximal concentration for 2 or 24 hours, and subsequently lysed for RNA isolation. RNA was used for RT-PCR analyses of 18 genes of interest. Genes of interest were chosen based on the results of the previous performed human dietary intervention study in which volunteers consumed 1 litre of a blueberry-apple juice per day for four weeks in order to in…
RelB	Average		SD
	2h	24h	2h	24h
BBAJ	0.910029	0.978929	0.188093	0.221104
Bluecrop	1.01525	0.852613	0.129498	0.34744
Draper	0.526731	0.802613	0.00730268	0.297432
Elliot	0.633257	1.48679	0.148635	0.213245
Aurora	0.570376	1.27739	0.0473406	0.322656
IL8	Average		SD
	2h	24h	2h	24h
BBAJ	0.582442	0.594908	0.197588	0.143524
Bluecrop	0.554562	0.434113	0.153357	0.0172954
Draper	0.606239	0.366355	0.268888	0.0504724
Elliot	0.484454	0.529434	0.121609	0.111183
Aurora	0.419606	0.652568	0.241327	0.282123
BCL2	Average		SD
	2h	24h	2h	24h
BBAJ	0.758911	0.45251	0.158117	0.163087
Bluecrop	1.06447	0.66389	0.014758	0.0506144
Draper	0.978043	0.935593	0.190763	0.221129
Elliot	0.918789	0.638688	0.0572514	0.11454
Aurora	0.766416	1.19592	0.0951443	0.0352256
MCL1	Average		SD
	2h	24h	2h	24h
BBAJ	1.49288	0.488121	0.218348	0.0101503
Bluecrop	1.72942	0.652082	0.690669	0.0192069
Draper	0.863025	0.559603	0.133535	0.0732865
Elliot	1.69143	0.401151	0.408065	0.0222251
Aurora	0.807287	0.477627	0.129005	0.184446
CTNNB1	Average		SD
	2h	24h	2h	24h
BBAJ	0.783485	0.333315	0.464915	0.189756
Bluecrop	0.78594	1.00222	0.217564	0.402283
Draper	0.421806	0.357055	0.18532	0.13098
Elliot	0.594794	0.6	0.263811	0.2
Aurora	0.489877	0.529538	0.188454	0.0329965
CASP8	Average		SD
	2h	24h	2h	24h
BBAJ	0.449473	1.25714	0.0419434	0.301237
Bluecrop	0.941854	1.9493	0.0862724	0.396426
Draper	0.764925	1.05899	0.263229	0.0897178
Elliot	0.608801	1.71652	0.0578571	0.637389
Aurora	0.628921	0.972371	0.333724	0.0773575
CASP3	Average		SD
	2h	24h	2h	24h
BBAJ	0.589547	0.735646	0.386543	0.194188
Bluecrop	0.923461	0.590068	0.351152	0.117057
Draper	0.617959	0.552954	0.222972	0.0799368
Elliot	0.36915	1.12896	0.0300036	0.686181
Aurora	0.514513	0.402714	0.256631	0.163753
PIK3CA	Average		SD
	2h	24h	2h	24h
BBAJ	0.936548	0.366017	0.0227198	0.0707798
Bluecrop	1.12581	0.461475	0.221461	0.137285
Draper	0.558802	0.330509	0.048303	0.0063002
Elliot	0.932617	0.32448	0.208178	0.0402815
Aurora	0.716047	0.463216	0.0631269	0.125257
CASP10	Average		SD
	2h	24h	2h	24h
BBAJ	1.24641	3.91288	0.290509	1.47628
Bluecrop	2.26635	2.87357	1.59763	0.845778
Draper	0.962777	1.39685	0.62839	0.631165
Elliot	0.514255	5.79813	0.0142567	3.61767
Aurora	0.48197	2.21403	0.313614	0.755127
PIK3R1	Average		SD
	2h	24h	2h	24h
BBAJ	0.378773	0.353819	0.247596	0.0754751
Bluecrop	0.858644	0.64103	0.438262	0.0443685
Draper	0.563723	0.549202	0.268516	0.0474732
Elliot	0.677735	0.836941	0.336275	0.212808
Aurora	0.544863	1.23688	0.293168	0.534737
AKT2	Average		SD
	2h	24h	2h	24h
BBAJ	1.00034	0.674305	0.384827	0.346759
Bluecrop	1.40088	0.626926	0.35847	0.509968
Draper	0.862538	0.409628	0.282229	0.292638
Elliot	0.806711	0.714953	0.306757	0.495116
Aurora	0.730689	0.60642	0.221983	0.208684
STAT1	Average		SD
	2h	24h	2h	24h
BBAJ	1.21988	0.797726	0.698753	0.429224
Bluecrop	2.23805	0.818827	1.30522	0.271721
Draper	1.13099	0.653818	0.556725	0.106687
Elliot	1.0237	0.879682	0.410318	0.435326
Aurora	0.947569	0.670022	0.610853	0.0544577
STAT3	Average		SD
	2h	24h	2h	24h
BBAJ	0.850031	0.373008	0.102622	0.0303172
Bluecrop	1.26704	0.646337	0.057056	0.114169
Draper	0.574435	0.49455	0.00995471	0.0376404
Elliot	1.16476	0.266292	0.39904	0.0787991
Aurora	0.694057	0.346446	0.0611882	0.0582836
STAT6	Average		SD
	2h	24h	2h	24h
BBAJ	0.733684	0.684162	0.27681	0.291914
Bluecrop	0.974193	1.25485	0.0791799	0.00652442
Draper	0.748047	0.965675	0.0928639	0.282698
Elliot	0.723896	1.06149	0.0799672	0.791804
Aurora	0.548202	0.69152	0.127773	0.203535
JAK1	Average		SD
	2h	24h	2h	24h
BBAJ	1.57336	0.476963	0.0681285	0.0247768
Bluecrop	1.25793	0.762146	0.236954	0.102407
Draper	0.645465	0.58513	0.172463	0.0746352
Elliot	1.24061	0.362728	0.233692	0.0591885
Aurora	0.764509	0.520455	0.0092745	0.204047
JAK2	Average		SD
	2h	24h	2h	24h
BBAJ	0.412837	1.09462	0.0164478	0.0265543
Bluecrop	0.655251	1.19371	0.209318	0.571786
Draper	0.558625	0.89347	0.112678	0.247331
Elliot	0.40215	1.55813	0.146919	0.615436
Aurora	0.642911	0.741471	0.313081	0.0513205
TYK2	Average		SD
	2h	24h	2h	24h
BBAJ	1.37278	1.3492	0.0268149	0.0860858
Bluecrop	1.21263	1.50394	0.236347	0.0276237
Draper	0.838427	0.673435	0.128885	0.197146
Elliot	1.0428	1.27637	0.345483	0.0747489
Aurora	1.10269	1.44768	0.344879	0.375966
HIF1A	Average		SD
	2h	24h	2h	24h
BBAJ	1.00722	0.654399	0.583938	0.157877
Bluecrop	0.885019	0.477524	0.443734	0.019025
Draper	0.666863	0.402991	0.295776	0.0555196
Elliot	0.532899	0.582377	0.13377	0.122302
Aurora	0.461566	0.717825	0.26546	0.310336

## Sheet: RT-PCR genes compounds
Supplementaray data file 1. RT-PCR results of incubations with 50 uM vitamin C, quercetin, peonidin, or cyanidin
Caco-2 cells were treated with 50 µM of one of the four individual phytochemicals for 2, 6, 24 or 48 hours, and subsequently lysed for RNA isolation. RNA was used for RT-PCR analyses of 18 genes of interest. Genes of interest were chosen based on the results of the previous performed human dietary intervention study in which volunteers consumed 1 litre of a blueberry-apple juice per day for four …
RelB	Average				SD
	2h	6h	24h	48h	2h	6h	24h	48h
Vitamin C	0.5	0.7	1	1	0.100015	0.100015	0.20003	0.100015
Quercetin	0.4	0.95	1.1	8.75	0	0.150023	0	1.25019
Peonidine	0.8	1.05	1.05	1.9	0	0.0500076	0.0500076	0.100015
Cyanidine	0.95	0.9	0.85	0.95	0.150023	0.100015	0.150023	0.0500076
IL8	Average				SD
	2h	6h	24h	48h	2h	6h	24h	48h
Vitamin C	0.65	0.7	1	1.2	0.150023	0.100015	0.100015	0
Quercetin	0.7	0.75	4.55	59.3	0.100015	0.150023	0.0500076	7.25109
Peonidine	0.65	0.85	0.9	1.35	0.150023	0.150023	0.100015	0.250038
Cyanidine	0.85	0.85	1.15	1	0.0500076	0.0500076	0.150023	0.100015
BCL2	Average				SD
	2h	6h	24h	48h	2h	6h	24h	48h
Vitamin C	0.95	0.9	0.9	1.05	0.0500076	0	0.100015	0.150023
Quercetin	0.55	0.95	1	0.4	0.0500076	0.0500076	0	0
Peonidine	0.95	0.95	1.05	1.05	0.0500076	0.0500076	0.150023	0.250038
Cyanidine	1.1	0.85	0.9	0.9	0.100015	0.0500076	0	0.100015
MCL1	Average				SD
	2h	6h	24h	48h	2h	6h	24h	48h
Vitamin C	0.85	0.9	0.65	1.15	0.150023	0.100015	0.0500076	0.0500076
Quercetin	0.55	0.85	1.15	2.4	0.0500076	0.0500076	0.150023	0.100015
Peonidine	0.85	0.75	0.85	1.15	0.0500076	0.0500076	0.0500076	0.150023
Cyanidine	0.95	1.15	1	0.7	0.150023	0.150023	0.20003	0.100015
CTNNB1	Average				SD
	2h	6h	24h	48h	2h	6h	24h	48h
Vitamin C	1.1	0.85	0.75	0.85	0.100015	0.150023	0.0500076	0.0500076
Quercetin	0.5	1.05	0.9	1.9	0.100015	0.150023	0.20003	0.20003
Peonidine	0.7	0.75	0.75	0.9	0.100015	0.150023	0.150023	0.100015
Cyanidine	0.85	0.85	0.95	0.55	0.0500076	0.150023	0.250038	0.150023
CASP8	Average				SD
	2h	6h	24h	48h	2h	6h	24h	48h
Vitamin C	0.8	0.8	1	2.4	0	0.100015	0.100015	0.100015
Quercetin	0.6	0.95	1.25	1.2	0	0.150023	0.150023	0.100015
Peonidine	0.85	0.95	1.1	1.7	0.150023	0.150023	0.20003	0.100015
Cyanidine	1	0.85	1.05	1.4	0.20003	0.0500076	0.150023	0.100015
CASP3	Average				SD
	2h	6h	24h	48h	2h	6h	24h	48h
Vitamin C	0.6	0.7	0.75	1.8	0	0	0.0500076	0.100015
Quercetin	0.55	0.9	1.8	1.25	0.150023	0.20003	0.100015	0.0500076
Peonidine	0.7	0.75	1	2.25	0.20003	0.0500076	0.100015	0.550083
Cyanidine	0.8	0.6	1	1.4	0.20003	0	0.20003	0.100015
PIK3CA	Average				SD
	2h	6h	24h	48h	2h	6h	24h	48h
Vitamin C	0.8	0.95	0.8	0.55	0.100015	0.0500076	0.100015	0.0500076
Quercetin	0.6	1.3	0.7	1.85	0	0.100015	0.100015	0.150023
Peonidine	1.9	1.65	1.2	1.35	0	0.150023	0	0.0500076
Cyanidine	1.1	0.95	0.85	0.45	0.100015	0.150023	0.150023	0.0500076
CASP10	Average				SD
	2h	6h	24h	48h	2h	6h	24h	48h
Vitamin C	1.25	0.85	0.8	0.85	0.150023	0.250038	0	0.450068
Quercetin	0.9	1.4	0.75	1.25	0.20003	0.20003	0.0500076	0.0500076
Peonidine	0.6	1.05	0.45	0.85	0	0.250038	0.0500076	0.150023
Cyanidine	1.05	0.8	0.5	0.75	0.150023	0.100015	0.100015	0.350053
PIK3R1	Average				SD
	2h	6h	24h	48h	2h	6h	24h	48h
Vitamin C	1.25	0.6	0.95	0.6	0.150023	0.100015	0.150023	0
Quercetin	1	0.95	1.15	2.2	0	0.0500076	0.150023	0.500076
Peonidine	1.65	1.3	1.3	0.9	0.250038	0.20003	0	0
Cyanidine	0.85	0.65	0.85	0.75	0.150023	0.0500076	0.150023	0.0500076
AKT2	Average				SD
	2h	6h	24h	48h	2h	6h	24h	48h
Vitamin C	1.2	0.5	1.4	0.8	0.20003	0	0.20003	0.100015
Quercetin	0.85	1	1.2	1.05	0.0500076	0.100015	0.100015	0.150023
Peonidine	1.5	0.9	1.3	1.2	0.100015	0.100015	0.100015	0
Cyanidine	1	0.75	1.25	0.85	0.20003	0.0500076	0.150023	0.0500076
STAT1	Average				SD
	2h	6h	24h	48h	2h	6h	24h	48h
Vitamin C	1.15	1.15	1.3	0.7	0.0500076	0.0500076	0.100015	0
Quercetin	1	1.1	0.9	1.05	0.100015	0	0	0.0500076
Peonidine	1.2	1.2	1.25	0.9	0.100015	0.100015	0.0500076	0
Cyanidine	0.95	0.8	1.15	0.75	0.150023	0	0.150023	0.0500076
STAT3	Average				SD
	2h	6h	24h	48h	2h	6h	24h	48h
Vitamin C	1.5	1.15	1.25	0.8	0	0.0500076	0.0500076	0
Quercetin	1.1	1.1	1.15	1.65	0.100015	0	0.0500076	0.150023
Peonidine	1.75	1.2	1.4	1	0.150023	0.100015	0	0.100015
Cyanidine	1.05	0.8	1.15	0.9	0.150023	0	0.150023	0
STAT6	Average				SD
	2h	6h	24h	48h	2h	6h	24h	48h
Vitamin C	0.8	0.75	1.4	0.75	0	0.0500076	0.100015	0.0500076
Quercetin	0.8	1.05	1.25	2.1	0	0.0500076	0.0500076	0.100015
Peonidine	0.95	0.95	1.2	1	0.150023	0.250038	0	0.100015
Cyanidine	0.9	0.9	1.05	0.75	0.100015	0	0.150023	0.0500076
JAK1	Average				SD
	2h	6h	24h	48h	2h	6h	24h	48h
Vitamin C	1.25	0.85	1.25	0.8	0.0500076	0.0500076	0.0500076	0
Quercetin	1	1.1	1	1.7	0.100015	0	0.100015	0.100015
Peonidine	1.3	1.15	1.25	1	0.100015	0.0500076	0.0500076	0
Cyanidine	1.05	0.85	1.1	0.75	0.150023	0.0500076	0.20003	0.0500076
JAK2	Average				SD
	2h	6h	24h	48h	2h	6h	24h	48h
Vitamin C	0.85	0.65	0.95	0.75	0.150023	0.0500076	0.0500076	0.0500076
Quercetin	0.85	1.3	1.2	2.6	0.0500076	0.100015	0.100015	0.300045
Peonidine	1.15	0.95	1.05	0.95	0.150023	0.0500076	0.150023	0.150023
Cyanidine	1.05	0.8	0.9	0.7	0.150023	0.100015	0	0
TYK2	Average				SD
	2h	6h	24h	48h	2h	6h	24h	48h
Vitamin C	0.65	0.8	1.25	0.8	0.0500076	0	0.0500076	0.100015
Quercetin	0.65	0.95	1.4	1.25	0.0500076	0.0500076	0.100015	0.0500076
Peonidine	0.85	0.95	1.05	1.15	0.0500076	0.250038	0.0500076	0.150023
Cyanidine	0.85	0.95	1.1	0.85	0.0500076	0.0500076	0.100015	0.0500076
HIF1A	Average				SD
	2h	6h	24h	48h	2h	6h	24h	48h
Vitamin C	1	0.8	1.25	0.85	0.100015	0.100015	0.0500076	0.0500076
Quercetin	0.85	1.25	0.8	1	0.0500076	0.0500076	0	0.100015
Peonidine	1.2	0.95	1.2	0.95	0	0.0500076	0.100015	0.0500076
Cyanidine	1.1	0.85	1.2	0.75	0.100015	0.0500076	0.100015	0.0500076
